# Supplementary material for: The m6A RNA Modification Quantity and mRNA Expression Level of RNA Methylation-Related Genes in Head and Neck Squamous Cell Carcinoma Cell Lines and Patients
Source: Biomolecules. 2021 Jun 18;11(6):908. doi: 10.3390/biom11060908 (PMC8235215; doi:10.3390/biom11060908)
Supplement: Supplementary file 1 [file biomolecules-11-00908-s001.zip]

Archive with 1 entries (1 files):
- biomolecules-1252615-supplementary.pdf
